# Supplementary material for: Mitochondrial surface coating with artificial lipid membrane improves the transfer efficacy
Source: Commun Biol. 2022 Jul 25;5:745. doi: 10.1038/s42003-022-03719-9 (PMC9314363; doi:10.1038/s42003-022-03719-9)
Supplement: Supplementary file 4 — Supplementary Data 1 [file 42003_2022_3719_MOESM4_ESM.xlsx]

## Sheet: Source data
			Liposome		DOTAP/DOPE-coated liposome
	Figure 1f		106.8 nm		205.1 nm
	Figure 1g		－49.2 mV		45 mV
			Cont-mito		AM-mito
	Figure 2b		818.8 nm		846.4 nm
	Figure 2c		－50.67 mV		－16.61 mV
	Figure 2e		Cont-mito		AM-mito
	nmol/mg		0.3		1.1
			0.5		0.8
			0.9		0.5
	Figure 3b		Cont-mito		AM-mito
			0.544653		2.88117
			0.488512		2.71336
			0.392802		1.48118
			0.367995		2.57938
			0.441895		1.4159
			1.13868		2.85271
			2.14921		0.953045
			0.804526		2.64714
			1.93095		1.89693
			1.51718		2.36744
			1.22359		1.18668
	Figure 3c		Cont-mito (ug per well)							AM-mito (ug per well)
				OGD							OGD
			0	0	1	5	10	50		0	0	1	5	10	50
			0.188	0.136	0.328071	0.299682	0.27497	0.384069		0.190614	0.134625	0.534563	0.525047	0.31748	0.426358
			0.13	0.129	0.204124	0.268601	0.379325	0.290055		0.181117	0.127337	0.208366	0.33389	0.276477	0.547639
			0.19	0.24113	0.179235	0.292237	0.246713	0.680148		0.113314	0.246914	0.260317	0.343396	0.285256	0.758446
	Figure 3d		Cont-mito (ug per well)						AM-mito (ug per well)
			OGD						OGD
			0	1	5	50	100		0	1	5	50	100
			67.9257	78.452	71.2694	38.7926	44.2		70.774	74.4272	80.4644	89.5046	66.8
			58.3591	79.4118	69.4427	38.1734	48.7		58.2043	70.4644	74.5201	76.2848	71.3
			69.7833	89.3189	84.3963	40.3715	69.2		62.6316	84.5511	84.582	82.5697	77.7
			68.0805	83.87	73.2198	36.7802	59.9		60.5882	68.7616	76.0371	84.7678	61.9
			39.6386	58.7048	40.4819	71.1574			38.0121	63.8554	62.6506	75.2332
			54.4277	68.4639	39.4277	60			44.1566	59.6687	61.1145	69.437
			47.3795	49.4879	57.0482	40.3636			47.7108	65.4518	57.9819	81.5
			45.2						50.9
			44.4						44.9
			38.4						50.6
			51.3						55.8
	Figure 3e		Control		DOTAP/DOPE-coated liposomes
			66.0371		82.7632
			47.1486		58.8855
			60.5247		57.7315
			55.431		58.3621
	Figure 3f		Live		Dead
			48.8152		9.30233
			51.4851		7.8125
			49.345		6.45161
			36.6936		11.2245
	Figure 3i		Control		Cont-mito		AM-mito
			105.559		122.392		62.7866
			63.2569		40.567		100.826
			92.5617		101.818		78.8974
			85.5		77.6487		77.4377
			114.944		65.5288		79.75
			120.452		98.3185		27.3494
			126.302		59.2569		10.6678
			88.4248		47.7926		51.6695
			96.9185		89.4708		82.7991
			92.2492				65.1674
			107.14				4.83432
							13.1154
